# Supplementary material for: MicroRNAs—A Promising Tool for Asthma Diagnosis and Severity Assessment: A Systematic Review
Source: J Pers Med. 2022 Mar 29;12(4):543. doi: 10.3390/jpm12040543 (PMC9030707; doi:10.3390/jpm12040543)
Supplement: Supplementary file 1 [file jpm-12-00543-s001.zip]

Archive with 1 entries (1 files):
- jpm-1615987-supplementary.pdf
